# Supplementary material for: Dietary Sources of Anthocyanins and Their Association with Metabolome Biomarkers and Cardiometabolic Risk Factors in an Observational Study
Source: Nutrients. 2023 Feb 28;15(5):1208. doi: 10.3390/nu15051208 (PMC10005166; doi:10.3390/nu15051208)
Supplement: Supplementary file 1 [file nutrients-15-01208-s001.zip]

Archive with 2 entries (2 files):
- Supplementary table 1.xlsx
- Supplementary table 2.pdf
