# Supplementary material for: Dietary Sources of Anthocyanins and Their Association with Metabolome Biomarkers and Cardiometabolic Risk Factors in an Observational Study
Source: Nutrients. 2023 Feb 28;15(5):1208. doi: 10.3390/nu15051208 (PMC10005166; doi:10.3390/nu15051208)
Supplement: Supplementary file 1 [file nutrients-15-01208-s001.zip › Supplementary table 1.xlsx]

## Sheet: foodswithacn22
food_name	food_category
Alpro Blueberry Yogurt Alternative	drinks
Apple crumble	Refined cereals
Apple dried	Other fruits
Apple jelly	Sugar jam syrups
Apple, raw	Other fruits
Apples, cooking, baked with sugar, flesh only, weighed with skin	Other fruits
Apples, cooking, stewed with sugar, flesh only	Other fruits
Apples, cooking, stewed without sugar, flesh only	Other fruits
Aubergine, stuffed with vegetables, cheese topping	Vegetables
Bagel sandwich w/ salami philadelphia cheese green salad and olives	mixed dishes
Bean loaf, mixed beans, homemade	Vegetables
Beanburger, aduki, fried in rapeseed oil, homemade	Vegetables
Beanburger, red kidney bean, fried in rapeseed oil	Vegetables
Beef bourguignon, homemade	mixed dishes
Beef bourguignonne, made with lean beef, homemade	mixed dishes
Beef, mince, with vegetables, stewed	mixed dishes
Biscuit, coarse grain with fruit and vegetables	Refined cereals
Biscuit, sweet	Refined cereals
Black currant, jam	berry
Black currant, marmalade	berry
Blackberry, frozen, unsweetened	berry
Blackberry, jam	berry
Blackberry, raw	berry
Blueberries, raw	berry
Blueberry, frozen, unsweetened	berry
Bouillabaisse, homemade	mixed dishes
Breakfast cereal, müsli	Cereals wholegrain
Buttermilk dessert	Dairy
Cape gooseberries, raw	berry
Carrot juice, canned	Vegetables
Carte D'Or Strawberry Ice Cream	Dairy
Casserole, bean and mixed vegetable, homemade	Vegetables
Cheeseburger, salad and dressing, fast food	mixed dishes
Cheesecake, fruit, individual	Refined cereals
Cheesecake, homemade	Refined cereals
Cherries, stewed with sugar	Sauces dips dressings
Cherry, canned in sugar, jam	Sugar jam syrups
Cherry, raw	Other fruits
Chicken chasseur, homemade, weighed with bone	mixed dishes
Chilli con carne, homemade	mixed dishes
Chocolate, fancy and filled	Chocolate
Cookie, truffle product / unbaked, industrially produced	Refined cereals
Coq au vin, homemade, weighed with bone	mixed dishes
Cream pastry	Refined cereals
Cream pastry, strawberry cake	Refined cereals
Currant, black, raw	berry
Currant, red, raw	berry
Curry mayonnaise salad	Sauces dips dressings
Curry, chicken korma, homemade	mixed dishes
Curry, chicken, made with cookin sauce	mixed dishes
Curry, fish and vegetable, Bangladeshi, homemade	mixed dishes
Curry, lamb, made with cookin sauce	mixed dishes
Danish pastry, christmas cake	Refined cereals
Doughnuts, with jam	Refined cereals
Duck a l'orange, excluding fat and skin, homemade	mixed dishes
Florette Mixed Salad	mixed dishes
Fruit paste	Other fruits
Fruit sauce for ice cream Ohoj	berry
Grape, raw	berry
Guacamole, homemade	Sauces dips dressings
Hamburger and bacon, salad and dressing, fast food	mixed dishes
Hamburger, bacon and cheese, salad and dressing, fast food	mixed dishes
Hamburger, big patty, salad and dressing, fast food	mixed dishes
Hamburger, chicken, salad and dressing, fast food	mixed dishes
Hamburger, medium patty, salad and dressing, fast food	mixed dishes
Hamburger, small patty, salad and dressing, fast food	mixed dishes
Hellmann's Honey & Mustard Dressing	Sauces dips dressings
Herring, pickled, in madeira sauce, canned	mixed dishes
Ice cream, dairy, popsickle, strawberry	Dairy
Innocent Pure Fruit Smoothie - Kiwis, Apples and Limes	drinks
Innocent Pure Fruit Smoothie Blackberries, Strawberries & Blackcurrants	drinks
Innocent Pure Fruit Smoothie Mangoes & Passion Fruits	drinks
Innocent Pure Fruit Smoothie Strawberries & Banana	drinks
Jam, all types	berry
Kellogg's Special K Red Berries	Refined cereals
KETTLE Chips Mature Cheddar & Red Onion	Refined cereals
Knorr Garde d'Or Bearnaise Sauce	Sauces dips dressings
Knorr Garde d'Or Hollandaise Sauce	Sauces dips dressings
Lactofree Lactose Free Real Fruit Yogurts Strawberry & Raspberry	Dairy
Lasagne, homemade	mixed dishes
Lasagne, homemade, with extra lean minced beef	mixed dishes
Lasagne, vegetable, wholemeal, homemade	Vegetables
Lentil and nut roast, homemade	Vegetables
Lettuce, looseleaf, raw	mixed dishes
Lingonberry, jam	Berry
Marmalade, all types	berry
Milkshake	Dairy
Mushrooms in white sauce	Sauces dips dressings
Nectarine, raw	Other fruits
Olives, black, ripe, salted, oil-coated,	Other fruits
Olives, black, without stone, in brine	Other fruits
Onion red	mixed dishes
Onions, baked	mixed dishes
Paella	mixed dishes
Pastry, frangipani pastry	Refined cereals
Pita sandwich with chicken, salad and dressing, fast food	mixed dishes
Pizza with vegetables, fruit, tomato and cheese, fast food	Vegetables
Plum, raw	Other fruits
Plums, average, stewed with sugar, flesh and skin	Other fruits
Port	Wine
Rasberry, raw	berry
Raspberries, stewed with sugar	berry
Raspberries, stewed without sugar	berry
Raspberry, frozen	berry
Raspberry, marmalade	berry
Ratatouille, homemade	Vegetables
Red wine sauce ready-made sauce fat 1,5% Spisa Rydbergs	Sauces dips dressings
Risotto, chicken, homemade	mixed dishes
Risotto, plain, homemade	Vegetables
Risotto, vegetable, brown rice	Vegetables
Risotto, white rice, vegetable, homemade	Vegetables
Rose hip, dried, powder	berry
Salad dressing, oil and vinegar	Sauces dips dressings
Salad, Greek	Vegetables
Salad, tomato and onion	Vegetables
Salad, Waldorf	Vegetables
Scrabed raw beef	mixed dishes
Sorbet, fruit	Dairy
Squash, added sugar, ready-to-drink	Sugar jam syrups
Squash, currant, black, sweet, ready-to-drink	drinks
Squash, elderberry, sweet, ready-to-drink	drinks
Squash, no added sugar, ready-to-drink	drinks
Squash, sweet, ready-to-drink	drinks
Stir fry vegetables w/ chicken noodles	mixed dishes
Stir fry vegetables w/ noodles	Vegetables
Stir-fry vegetable mix Classic woked in rapeseed oil	Vegetables
Strawberries, frozen, unsweetened	berry
Strawberry, jam	berry
Strawberry, marmalade	berry
Strawberry, raw	berry
Swiss roll, all types	Refined cereals
Swiss roll, raspberry stuffing	Refined cereals
Tropical juice ready to drink	drinks
Veal shin casserole Osso buco	mixed dishes
Venison in red wine and port, homemade	mixed dishes
Waffles plain or egg waffles	Refined cereals
Wine, red	Wine
Wine, red, sweet	Wine
Wine, white	Wine
Wine, white, dry	Wine
Wine, white, medium	Wine
Wine, white, Rhine wine	Wine
Yoghurt with peach melba, 3.2% fat	Dairy
Yoghurt, strawberries, 3.1% fat	Dairy
Yoghurt, with fruit,1.5% fat	Dairy
Yogurt, with fruit, 0.1 % fat, no sugar added	Dairy
Yogurt, with fruit, 0.4 % fat	Dairy
